# Supplementary material for: A comprehensive epidemiological approach documenting an outbreak of H5N1 highly pathogenic avian influenza virus clade 2.3.4.4b among gulls, terns, and harbor seals in the Northeastern Pacific
Source: Front Vet Sci. 2024 Nov 1;11:1483922. doi: 10.3389/fvets.2024.1483922 (PMC11565051; doi:10.3389/fvets.2024.1483922)
Supplement: Supplementary file 1 [file Data_Sheet_1.zip › Supplementary Table S1.xlsx]

## Sheet: Sheet1
Supplementary Table 1: Information regarding Washington samples collected throughout the outbreak of H5N1 in the summer 2023 at Rat Island, Jefferson County and other select locations in western Washington.
WDFW ID	Date	Species	Age Class	Sex	Location	Sample Type	Lab Test	Date Received (WADDL)	H5N1 Confirmed (Y/N)	Included in Molecular Epi Analyses (Y/N)	WADDL IDs	NVSL IDs	Sequence ID	WADDL or NVSL Sequence Used	Ct value	Notes
CATE1_RatIsland_07102023	2023-07-10	CATE	Adult	Unk	Rat	Choanal/Cloacal Swab	AIV PCR	2023-07-11	Yes	Yes	W231930045-1	23-021119-001	CATE 1	NVSL	28.1
CATE2_RatIsland_07102023	2023-07-10	CATE	Adult	Unk	Rat	Choanal/Cloacal Swab	AIV PCR	2023-07-11	Yes	No	W231930045-2	23-021119-002			33.94
CATE3_RatIsland_07102023	2023-07-10	CATE	Adult	Unk	Rat	Choanal/Cloacal Swab	AIV PCR	2023-07-11	Yes	Yes	W231930045-3	23-021119-003	CATE 2	WADDL	20
CATE_Adult_RatIsland_08112023	2023-08-11	CATE	Adult	Unk	Rat	Choanal/Cloacal Swab	AIV PCR	2023-08-12	Yes	Yes	W232270041-1	23-025001-001	CATE 7	WADDL	26.09
CATE_Chick1_RatIsland_08112023	2023-08-11	CATE	Chick	Unk	Rat	Choanal/Cloacal Swab	AIV PCR	2023-08-12	Yes	Yes	W232270041-5	23-025001-004	CATE 6	WADDL	25.11
CATE_Chick2_RatIsland_08112023	2023-08-11	CATE	Chick	Unk	Rat	Choanal/Cloacal Swab	AIV PCR	2023-08-12	Yes	No	W232270041-6	23-025001-005			40
CATE_Adult_Everett_08072023	2023-08-07	CATE	Adult	Unk	Port of Everett	Choanal/Cloacal Swab	AIV PCR	2023-08-08	Yes	Yes	W232270038-1	23-024996-001	CATE 5	NVSL	25
CATE1_PierceCo_07312023	2023-07-31	CATE	Adult	Unk	Middle Waterway	Choanal/Cloacal Swab	AIV PCR	2023-08-01	Yes	Yes	W232140074-1	23-023703-001	CATE 4	WADDL	29
CATE2_PierceCo_07312023	2023-07-31	CATE	Adult	Unk	Middle Waterway	Choanal/Cloacal Swab	AIV PCR	2023-08-01	Yes	Yes	W232140074-2	23-023703-002	CATE 3	WADDL	30.36
RatIsl_Gull01_07132023	2023-07-13	GW_WEGU	Chick	Unk	Rat	Choanal/Cloacal Swab	AIV PCR	2023-07-14	Yes	Yes	W231990001-1	23-021680-001	Gull 1	WADDL	28
GW_WEGull_Adult_RatIsland_08112023	2023-08-11	GW_WEGU	Adult	Unk	Rat	Choanal/Cloacal Swab	AIV PCR	2023-08-15	Yes	Yes	W232270041-2	23-025001-002	Gull 3	WADDL	25.5
GW_WEGull_Chick1_RatIsland_08112023	2023-08-11	GW_WEGU	Chick	Unk	Rat	Choanal/Cloacal Swab	AIV PCR	2023-08-15	No
GW-WEGull_Chick2_RatIsland_08112023	2023-08-11	GW_WEGU	Chick	Unk	Rat	Choanal/Cloacal Swab	AIV PCR	2023-08-15	Yes	Yes	W232270041-4	23-025001-003	Gull 2	WADDL	29.18
HarborSeal07152023_JeffCo1	2023-07-15	HASE	Adult	F	Flagler	Nasopharyngeal swab	AIV PCR	2023-07-18	No		W231990002					Suspect AIV case. Lung H5N1 positive at WADDL but not confirmed by NVSL.
HarborSeal07152023_JeffCo1	2023-07-15	HASE	Adult	F	Flagler	Rectal swab	AIV PCR	2023-07-18	No		W231990002
HarborSeal07152023_JeffCo1_Fetus	2023-07-15	HASE	Fetus	F	Flagler	Rectal swab	AIV PCR	2023-07-18	No		W231990002
HarborSeal07152023_JeffCo1	2023-07-15	HASE	Adult	F	Flagler	Lung	AIV PCR	2023-09-06	No		W232490069-2	23-027069-001				Positive for H5N1 at WADDL. NVSL did not confirm this.
HarborSeal07152023_JeffCo1	2023-07-15	HASE	Adult	F	Flagler	Brain	AIV PCR	2023-09-06	No		W232490069					Tissues for histology.
HarborSeal07152023_JeffCo1	2023-07-15	HASE	Adult	F	Flagler	Mixed tissues	Histology	2023-09-12			W232550044					Tissues for histology.
HarborSeal07152023_JeffCo1	2023-07-15	HASE	Adult	F	Flagler	Placenta	AIV PCR	2023-09-12	No		W232550044					Placenta for AIV testing. Results negative.
HarborSeal07152023_JeffCo1_Fetus	2023-07-15	HASE	Fetus	Unk	Flagler	Mixed tissues	Histology	2023-09-12	No		W232550044
HarborSeal07252023_RatIslandPup1	2023-07-25	HASE	Pup	F	Rat	Nasopharyngeal swab	AIV PCR	2023-07-26	No		W232070039
HarborSeal07252023_RatIslandPup1	2023-07-25	HASE	Pup	F	Rat	Rectal swab	AIV PCR	2023-07-26	No		W232070039
HarborSeal07252023_RatIslandPup1	2023-07-25	HASE	Pup	F	Rat	Cadaver	Necropsy and Histology	2023-07-26			W232070039
HarborSeal07252023_RatIslandPup2	2023-07-25	HASE	Pup	M	Rat	Nasopharyngeal swab	AIV PCR	2023-07-26	No		W232070039
HarborSeal07252023_RatIslandPup2	2023-07-25	HASE	Pup	M	Rat	Rectal swab	AIV PCR	2023-07-26	No		W232070039
HarborSeal07252023_RatIslandPup2	2023-07-25	HASE	Pup	M	Rat	Cadaver	Necropsy and Histology	2023-07-26			W232070039
HarborSeal07252023_RatIslandPup3	2023-07-25	HASE	Pup	F	Rat	Nasopharyngeal swab	AIV PCR	2023-07-26	No		W232070039
HarborSeal07252023_RatIslandPup3	2023-07-25	HASE	Pup	F	Rat	Rectal swab	AIV PCR	2023-07-26	No		W232070039
HarborSeal07312023_FtFlagler	2023-07-31	HASE	Pup	F	Flagler	Nasopharyngeal swab	AIV PCR	2023-08-03	No		W232150055					Live stranded pup. Transferred to wildlife rehabilitation. Died in care.
HarborSeal08022023_RatIsland	2023-08-02	HASE	Pup	F	Rat	Nasopharyngeal swab	AIV PCR	2023-08-04	No		W232160049
HarborSeal08072023_Flagler	2023-08-07	HASE	Sub-adult	Unk	Flagler	Nasopharyngeal swab	AIV PCR	2023-08-09	No		W232210063
HarborSeal08132023_Flagler	2023-08-13	HASE	Pup	Male	Flagler	Nasopharyngeal swab	AIV PCR	2023-08-15	No		W232270037					Live stranded, observed with labored breathing and died shortly after.
HarborSeal08132023_Flagler	2023-08-13	HASE	Pup	Male	Flagler	Lung	AIV PCR	2023-09-06	Yes		W232490069-4	23-027069-003			31.18
HarborSeal08132023_Flagler	2023-08-13	HASE	Pup	Male	Flagler	Brain	AIV PCR	2023-09-06	Yes	Yes	W232490069-3	23-027069-002	Seal 1	WADDL	14.86
HarborSeal08132023_Flagler	2023-08-13	HASE	Pup	Male	Flagler	Mixed tissues	Histology	2023-09-13			W232560005					Meningeoencephalitis, myocarditis. Nonsuppurative inflammation in the brain and heart.
HarborSeal08182023_Flagler	2023-08-18	HASE	Adult	Male	Flagler	Nasopharyngeal swab	AIV PCR	2023-08-24	Yes	No	W232360073-1	23-025744-001			33.14
HarborSeal08182023_Flagler	2023-08-18	HASE	Adult	Male	Flagler	Lung	AIV PCR	2023-08-24	Yes	Yes	W232360073-2	23-025744-002	Seal 2	NVSL	24.2
HarborSeal08182023_Flagler	2023-08-18	HASE	Adult	Male	Flagler	Fixed Tissue (lung, liver)	Histology	2023-08-24			W232360073
HarborSeal08252023_FlaglerSeal1	2023-08-25	HASE	Adult	F	Flagler	Nasopharyngeal swab	AIV PCR	2023-08-29	No		W232410065
HarborSeal08252023_FlaglerSeal1	2023-08-25	HASE	Adult	F	Flagler	Lung	AIV PCR	2023-08-29	Yes	No	W232410065-3	23-025991-001			35.43
HarborSeal08252023_FlaglerSeal1	2023-08-25	HASE	Adult	F	Flagler	Fixed Tissue (lung, liver)	Histology	2023-08-29			W232410065					Pulmonary edema, hemorrhage
HarborSeal08252023_FlaglerSeal2	2023-08-25	HASE	Adult	Unk	Flagler	Nasopharyngeal swab	AIV PCR	2023-08-29	No		W232410065
HarborSeal08252023_FlaglerSeal2	2023-08-25	HASE	Adult	Unk	Flagler	Lung	AIV PCR	2023-08-29	Yes	No	W232410065-5	23-025991-002			38.44
HarborSeal08252023_FlaglerSeal2	2023-08-25	HASE	Adult	Unk	Flagler	Fixed Tissue (lung)	Histology	2023-08-29			W232410065					Pulmonary hemorrhage
HarborSeal08252023_FlaglerSeal1	2023-08-25	HASE	Adult	F	Flagler	Brain	AIV PCR	2023-08-31	Yes	Yes	W232430067-1-3	23-026504-001	Seal 3	WADDL	22
HarborSeal08252023_FlaglerSeal1	2023-08-25	HASE	Adult	F	Flagler	Head	Histology	2023-08-31			W232430067					Meningoencephalitis, lymphohistioytic, widespread, with neuronal necrosis and perivascular cuffing
HarborSeal08252023_FlaglerSeal2	2023-08-25	HASE	Adult	Unk	Flagler	Brain	AIV PCR	2023-08-31	Yes	Yes	W232430067-2-3	23-026504-002	Seal 4	WADDL	25.84
HarborSeal08252023_FlaglerSeal2	2023-08-25	HASE	Adult	Unk	Flagler	Head	Histology	2023-08-31			W232430067					Meningoencephalitis, lymphohistioytic, widespread, with neuronal necrosis and perivascular cuffing
HarboSeal08312023_RatIsland	2023-08-31	HASE	Adult	M	Rat	Nasopharyngeal swab	AIV PCR	2023-09-08	Yes	No	W232510072				39.00
HarboSeal08312023_RatIsland	2023-08-31	HASE	Adult	M	Rat	Lung	AIV PCR	2023-09-08	Yes	No	W232510072				33.83
HarboSeal08312023_RatIsland	2023-08-31	HASE	Adult	M	Rat	Brain	AIV PCR	2023-09-08	Yes	Yes	W232510072-3-1	23-027704-003	Seal 5	WADDL	26.47
HarboSeal08312023_RatIsland	2023-08-31	HASE	Adult	M	Rat	Head	Histology	2023-09-08			W232510072					Avian Influenza antigen (IHC) stained neurons and glial cells in brain associated with parenchymal inflammation and neuronal necrosis. Meningoencephalitis and neuronal necrosis.
HarborSeal09082023_IndianIsland	2023-09-08	HASE	Pup	M	Indian	Nasopharyngeal swab	AIV PCR	2023-09-13	No		W232560069
HarborSeal09082023_IndianIsland	2023-09-08	HASE	Pup	M	Indian	Lung	AIV PCR	2023-09-13	No		W232560069
HarborSeal09082023_IndianIsland	2023-09-08	HASE	Pup	M	Indian	Lung	Histology	2023-09-13			W232560069					Histologically unremarkable.
HarborSeal09082023_IndianIsland	2023-09-08	HASE	Pup	M	Indian	Head	Histology	2023-09-13			W232560069					Histologically unremarkable tissues.
HarborSeal09082023_IndianIsland	2023-09-08	HASE	Pup	M	Indian	Brain	AIV PCR	2023-09-13	No		W232560069
HarborSeal09102023_Flagler	2023-09-10	HASE	Pup	F	Flagler	Nasopharyngeal swab	AIV PCR	2023-09-13	No		W232560066
HarborSeal09102023_Flagler	2023-09-10	HASE	Pup	F	Flagler	Lung	AIV PCR	2023-09-13	No		W232560066
HarborSeal09102023_Flagler	2023-09-10	HASE	Pup	F	Flagler	Lung	Histology	2023-09-13			W232560066					Pulmonary congestion with mild hemorrhage and edema
HarborSeal09102023_Flagler	2023-09-10	HASE	Pup	F	Flagler	Head	Histology	2023-09-13			W232560066					Histologically unremarkable tissues.
HarborSeal09102023_Flagler	2023-09-10	HASE	Pup	F	Flagler	Brain	AIV PCR	2023-09-13	No		W232560066
HarborSeal09172023_Flagler	2023-09-17	HASE	Pup	M	Flagler	Nasopharyngeal swab	AIV PCR	2023-09-20	No		W232630006
HarborSeal09172023_Flagler	2023-09-17	HASE	Pup	M	Flagler	Lung	AIV PCR	2023-09-20	No		W232630006
HarborSeal09172023_Flagler	2023-09-17	HASE	Pup	M	Flagler	Brain	AIV PCR	2023-09-20	No		W232630006
HarborSeal09172023_Flagler	2023-09-17	HASE	Pup	M	Flagler	Head	Histology	2023-09-20			W232630006					Chronic non-union fracture of left mandible.
BlackTurnstone_10232023_Flagler	2023-10-23	BLTU	Ad	Unk	Flagler	Choanal/Cloacal Swab	AIV PCR	2023-10-25	Yes	No	W232980058	23-033722			22.00	Very different sequence, not included in analyses.

## Sheet: Sheet2
Notes:
Ct values are either NVSL or WADDL, depending on which sequence we used.
