# Supplementary material for: A comprehensive epidemiological approach documenting an outbreak of H5N1 highly pathogenic avian influenza virus clade 2.3.4.4b among gulls, terns, and harbor seals in the Northeastern Pacific
Source: Front Vet Sci. 2024 Nov 1;11:1483922. doi: 10.3389/fvets.2024.1483922 (PMC11565051; doi:10.3389/fvets.2024.1483922)
Supplement: Supplementary file 1 [file Data_Sheet_1.zip › Supplementary Table S2.xlsx]

## Sheet: Sheet1
Supplementary Table 2. Dates and numbers of of bird carcasses collected during a full island sweep from Rat Island, Jefferson County Washington during the summer of 2023 H5N1 HPAI outbreak in Caspain Terns.
Date	CATE Adult	CATE YOY	Gull Adult	Gull YOY	Notes
Rat Island Surveillance Active Outbreak
2023-07-17	480	10	4	25	First visit to Rat Island after reports of sick/dead CATE on July 10, 2023. Noted 40 sick CATE adults.
2023-07-25	242	120	3	24	Second visit to Rat Island. At this time, 9 adult CATE were euthanized.
2023-08-02	183	173	1	96	Third visit to Rat Island.
2023-08-11	150	122	4	54	Fourth visit to Rat Island. At this time, 13 adult and 2 YOY CATE and 2 YOY gulls were euthanized.
Total	1055	425	12	199
Rat Island Surveillance Post Active Outbreak
2023-09-13	30	44	13	74	Fifth visit to Rat Island. All CATE carcasses were considered to be in a prolonged postmortem state. 2 adult and 13 YOY gull carcasses were considered to be recently dead.
2023-10-03	0	50	0	22	Sixth and final visit to Rat Island. All CATE carcasses were considered to be in a prolonged postmortem state. 5 of the YOY gull carcasses were considered to be recent.
Total	30	94	13
Outside Rat Island Reports
07/10/2023 - 08/23/2023	16	1	2	3	Carcasses reported and collected from Ft Flagler beaches separate from the times a full sweep of Rat Island was conducted.
