# Supplementary material for: A comprehensive epidemiological approach documenting an outbreak of H5N1 highly pathogenic avian influenza virus clade 2.3.4.4b among gulls, terns, and harbor seals in the Northeastern Pacific
Source: Front Vet Sci. 2024 Nov 1;11:1483922. doi: 10.3389/fvets.2024.1483922 (PMC11565051; doi:10.3389/fvets.2024.1483922)
Supplement: Supplementary file 1 [file Data_Sheet_1.zip › Supplementary Table S3.xlsx]

## Sheet: Sheet1
Supplementary Table 3. Accession numbers for HPAI segments sequenced at WADDL.
Specimen number	HA	M2	NA	NP	NEP_NS1	PA_PA-X	PB1	PB2
W232270041-2	PQ118625	PQ118626	PQ118627	PQ118628	PQ118629	PQ118630	PQ118631	PQ118632
W232270041-4	PQ118638	PQ118639	PQ118640	PQ118641	PQ118642	PQ118643	PQ118644	PQ118645
W231990001-1	PQ118399	PQ118400	PQ118401	PQ118402	PQ118403	PQ118404	PQ118405	PQ118406
W232510072-3-1	PQ118380	PQ118381	PQ118382	PQ118383	PQ118384	PQ118385	PQ118386	PQ118387
W232490069-3	PQ118169	PQ118170	PQ118171	PQ118172	PQ118173	PQ118174	PQ118175	PQ118176
W232430067-2-3	PQ118050	PQ118051	PQ118052	PQ118053	PQ118054	PQ118055	PQ118056	PQ118057
W232430067-1-3	PQ118039	PQ118040	PQ118041	PQ118042	PQ118043	PQ118044	PQ118045	PQ118046
W232270041-5	PQ118001	PQ118002	PQ118003	PQ118004	PQ118005	PQ118006	PQ118007	PQ118008
W232270041-1	PQ113434	PQ113435	PQ113436	PQ113437	PQ113438	PQ113439	PQ113440	PQ113441
W232140074-2	PQ113408	PQ113409	PQ113410	PQ113411	PQ113412	PQ113413	PQ113414	PQ113415
W232140074-1	PQ113396	PQ113397	PQ113398	PQ113399	PQ113400	PQ113401	PQ113402	PQ113403
W231930045-3	PQ113381	PQ113382	PQ113383	PQ113384	PQ113385	PQ113386	PQ113387	PQ113388
